# Supplementary material for: New exceptionally preserved arthropod from the Furongian of Canada
Source: BMC Biol. 2026 May 28;24:119. doi: 10.1186/s12915-026-02617-4 (PMC13220627; doi:10.1186/s12915-026-02617-4)
Supplement: Supplementary file 2 — Additional file 2. Data Table 1: Data from the PBDB used for palaeobiogeographical analyses [file 12915_2026_2617_MOESM2_ESM.csv]

Data Provider	The Paleobiology Database
Data Source	The Paleobiology Database
Data License	Creative Commons CC0
License URL	https://creativecommons.org/publicdomain/zero/1.0/
Documentation URL	http://paleobiodb.org/data1.2/occs/list_doc.html
Data URL	http://paleobiodb.org/data1.2/occs/list.csv?&base_id=331611&show=coords,attr,loc,prot,time,strat,stratext,lith,lithext,geo,rem,ent,entname,crmod,paleoloc&datainfo
Access Time	Sun 2026-04-26 03:27:02 GMT
Title	PBDB Data Service
Parameters:
	base_id	tid:331611
	timerule	major
	taxon_status	all
	show	coords,attr,loc,prot,time,strat,stratext,lith,lithext,geo,rem,ent,entname,crmod,paleoloc
Records:
occurrence_no	record_type	reid_no	flags	collection_no	identified_name	identified_rank	identified_no	difference	accepted_name	accepted_attr	accepted_rank	accepted_no	early_interval	late_interval	max_ma	min_ma	reference_no	lng	lat	cc	state	county	latlng_basis	latlng_precision	altitude_value	altitude_unit	geogscale	geogcomments	protected	cx_int_no	formation	geological_group	member	formation	geological_group	member	stratscale	zone	zone_type	localsection	localbed	localbedunit	localorder	regionalsection	regionalbed	regionalbedunit	regionalorder	stratcomments	lithdescript
749083	occ			80122	Mollisonia symmetrica	species			Mollisonia symmetrica	Walcott 1912	species	121051	Middle Cambrian		506.5	497	26947	-112.037224	41.588333	US	Utah	Box Elder	based on nearby landmark	seconds			outcrop	SPECIFIC LOCATION: Miners Hollow, west side of the Wellsville Mountains, NE1/4 NE1/4 sec. 23, T10N, R2W, Brigham City 7.5' quad, Box Elder Co., Utah. LAT/LONG: estimated based on Miners Hollow, Utah.\r\nJA: switched coordinate to one based on township and range	FED	1204	Langston		Spence Shale	Langston		Spence Shale	group of beds	Glossopleura	trilobite									STRATIGRAPHIC RELATIONS: From the Spence Shale of the Langston Fm. Stratigraphic relations are not discussed in text. AGE: Middle Cambrian. Justification not stated in text. STRATIGRAPHIC POSITION: Unknown position within member.	SPECIFIC LITHOLOGY: Found in the lower fine-grained parts of multiple meter-scale mudstone to nodular wackestone-packstone packages. LITHIFICATION: Lithified, on the basis of figured specimens.\r\nJA: member described by Sumrall and Sprinkle 1999 as "brown to tan-weathering shale"
749095	occ			80127	Mollisonia symmetrica	species			Mollisonia symmetrica	Walcott 1912	species	121051	Middle Cambrian		506.5	497	26947	-113.278053	39.403889	US	Utah	Millard	based on nearby landmark	seconds			outcrop	SPECIFIC LOCATION: Site D3A, "Phyllocarid Flats", Drum Mountains, about 300 m SE of the fork of a dry stream valley, SE1/4 NE1/4 sec. 20, T15S, R10W, Drum Mountains Well 7.5' quad, Millard Co., Utah. Same as Loc. 114 of Robison and Richards (1981). LAT/LONG: estimated based on Drum Mountains Well, Utah.	FED	1204	Wheeler			Wheeler			group of beds											STRATIGRAPHIC RELATIONS: From the Wheeler Fm. Stratigraphic relations are not discussed in text. AGE: Middle Cambrian. Justification not stated in text. STRATIGRAPHIC POSITION: From approximately 36 m stratigraphically below the top of the massive stromatolitic limestone.	SPECIFIC LITHOLOGY: Finely laminated mudstone. LITHIFICATION: Lithified, on the basis of figured specimens.
801362	occ			84426	Mollisonia sp.	genus			Mollisonia	Walcott 1912	genus	19082	Delamaran		509.7	505.3	28283	-116.472198	51.438499	CA	British Columbia		based on nearby landmark	4			outcrop	SPECIFIC LOCATION: Walcott Quarry, on Fossil Ridge, north of town of Field, British Columbia, Canada. LAT/LONG: estimated based on Field, British Columbia.		22	Burgess Shale	Chancellor	Walcott Quarry	Burgess Shale	Chancellor	Walcott Quarry	bed			Walcott Quarry	-150	cm	top to bottom					STRATIGRAPHIC RELATIONS: From the Great Phyllopod Bed of the Walcott Quarry Member, Burgess Shale Fm, Chancellor Gp, which overlies the Wash Limestone Mbr, and is overlain by the Raymond Quarry Shale Mbr. AGE: early Middle Cambrian, Delamaran North American stage. STRATIGRAPHIC POSITION: From 60 mm thick bed, 150 mm below "lower ginger layer, representing the base of the "Phyllopod Bed".	SPECIFIC LITHOLOGY: Cm-scale interbedded siliceous mudstone and calcisiltites. LITHIFICATION: Lithified.
801433	occ			84427	Mollisonia sp.	genus			Mollisonia	Walcott 1912	genus	19082	Delamaran		509.7	505.3	28283	-116.472198	51.438499	CA	British Columbia		based on nearby landmark	4			outcrop	SPECIFIC LOCATION: Walcott Quarry, on Fossil Ridge, north of town of Field, British Columbia, Canada. LAT/LONG: estimated based on Field, British Columbia.		22	Burgess Shale	Chancellor	Walcott Quarry	Burgess Shale	Chancellor	Walcott Quarry	bed			Walcott Quarry	-170	cm	top to bottom					STRATIGRAPHIC RELATIONS: From the Great Phyllopod Bed of the Walcott Quarry Member, Burgess Shale Fm, Chancellor Gp, which overlies the Wash Limestone Mbr, and is overlain by the Raymond Quarry Shale Mbr. AGE: early Middle Cambrian, Delamaran North American stage. STRATIGRAPHIC POSITION: From 39 mm thick bed, 170 mm below "lower ginger layer, representing the base of the "Phyllopod Bed".	SPECIFIC LITHOLOGY: Cm-scale interbedded siliceous mudstone and calcisiltites. LITHIFICATION: Lithified.
801590	occ			84428	Mollisonia sp.	genus			Mollisonia	Walcott 1912	genus	19082	Delamaran		509.7	505.3	28283	-116.472198	51.438499	CA	British Columbia		based on nearby landmark	4			outcrop	SPECIFIC LOCATION: Walcott Quarry, on Fossil Ridge, north of town of Field, British Columbia, Canada. LAT/LONG: estimated based on Field, British Columbia.		22	Burgess Shale	Chancellor	Walcott Quarry	Burgess Shale	Chancellor	Walcott Quarry	bed			Walcott Quarry	-210	cm	top to bottom					STRATIGRAPHIC RELATIONS: From the Great Phyllopod Bed of the Walcott Quarry Member, Burgess Shale Fm, Chancellor Gp, which overlies the Wash Limestone Mbr, and is overlain by the Raymond Quarry Shale Mbr. AGE: early Middle Cambrian, Delamaran North American stage. STRATIGRAPHIC POSITION: From 170 mm thick bed, 210 cm below "lower ginger layer, representing the base of the "Phyllopod Bed".	SPECIFIC LITHOLOGY: Cm-scale interbedded siliceous mudstone and calcisiltites. LITHIFICATION: Lithified.
866821	occ			96113	aff. Thelxiope sp.	genus			Thelxiope		genus	19030	Floian		477.1	471.3	32627	-5.85	30.5	MA			estimated from map	minutes			local area	"in the Draa Valley, north of Zagora"		1010	Fezouata	Outer Feijas	Lower	Fezouata	Outer Feijas	Lower	member											fossils occur throughout the member, which spans the Floian	"The strata containing exceptionally preserved specimens vary from greenish silty mudstones to sandy siltstones rich in detrical micra"
1285596	occ			171308	Mollisonia sp.	genus			Mollisonia	Walcott 1912	genus	19082	Middle Cambrian		506.5	497	55717	-116.083336	51.174999	CA	British Columbia		estimated from map	seconds	1718	meters	outcrop			1204	Stephen			Stephen			group of beds	Ehmaniella	trilobite										2-m horizon of fine-grained claystones near the top of the Stephen Formation
1378796	occ			188664	Mollisonia sp.	genus			Mollisonia	Walcott 1912	genus	19082	Middle Cambrian		506.5	497	63218	-116.434998	51.392502	CA	Brithish Columbia		estimated from map	seconds			local area			1204	Burgess Shale		Campsite Cliff Shale	Burgess Shale		Campsite Cliff Shale	formation			Fossil Locality UTB	The Upper Trilobite bed							Stage 5	The succession is largely of greenish grey mudstones and muddy siltstones.
1587660	occ			219687	Mollisonia sp.	genus			Mollisonia	Walcott 1912	genus	19082	Nangaoian		521	514.5	68955	111.160004	30.502777	CN	Hubai		estimated from map	seconds			outcrop	bank of Danshui River, near junction with Qingjiang River		1119	Shuijingtuo		2	Shuijingtuo		2	bed	Wutingaspis - Eoredlichia	trilobite									within North Chinese Chiungchusuan Stage (Cambrian Series 2, Stage 3). PJW: This is within the Nangaoian regional stage of South China.	2-m thick sections of "black claystone alternating with submillimeter- to centimeter-thick, light gray colored claystones...these black and gray claystone couplets are\r\nanalogous to the pelagic background sediments and event-deposited claystones, respectively, of the Chengjiang Lagerstätte...the background beds yield only depauperate assemblages of shelly fossils, whereas the event beds contain…
1628810	occ			230682	Mollisonia symmetrica	species			Mollisonia symmetrica	Walcott 1912	species	121051	Marjumian		504.5	497	85251	-113.307777	39.293056	US	Utah		stated in text	seconds			outcrop	No location details provided; presumably based on multiple localities	FED	1204	Wheeler Shale			Wheeler Shale			formation	Ptychagnostus atavus	trilobite										Not described in reference; based on other PBDB collections
1628814	occ			230682	Thelxiope holmani	species			Thelxiope holmani	Lerosey-Aubril et al. 2020	species	463396	Marjumian		504.5	497	85251	-113.307777	39.293056	US	Utah		stated in text	seconds			outcrop	No location details provided; presumably based on multiple localities	FED	1204	Wheeler Shale			Wheeler Shale			formation	Ptychagnostus atavus	trilobite										Not described in reference; based on other PBDB collections
1628815	occ			230682	Thelxiope spinosa	species	463398		Thelxiope spinosa	(Conway Morris and Robison 1988)	species	331612	Marjumian		504.5	497	85251	-113.307777	39.293056	US	Utah		stated in text	seconds			outcrop	No location details provided; presumably based on multiple localities	FED	1204	Wheeler Shale			Wheeler Shale			formation	Ptychagnostus atavus	trilobite										Not described in reference; based on other PBDB collections
1660566	occ			121959	Mollisonia sp.	genus			Mollisonia	Walcott 1912	genus	19082	Delamaran		509.7	505.3	89050	-116.433334	51.383331	CA	British Columbia		based on nearby landmark	minutes			small collection	just S of Fossil Gully, W of Mount Stephen		22	Burgess Shale		Campsite Cliff Shale	Burgess Shale		Campsite Cliff Shale	bed	Bathyuriscus-Elrathina	trilobite									Pagetia bootes subzone, S7 community
2047003	occ			276451	Mollisoniidae sp	family		species not entered	Mollisoniidae	Simonetta and Della Cava 1975	family	331611	Tremadocian		486.85	477.1	93721	-3.774167	52.928333	UK	Wales		based on nearby landmark	seconds						559	Dol-cyn-Afon Formation			Dol-cyn-Afon Formation				Conophrys salopiensis	trilobite
2047004	occ			276452	Corcorania trispinosa	genus		species not entered	Corcorania		genus	19066	Lancefieldian		484.3	474.9	93722	144.773605	-37.347778	AU	Victoria		based on nearby landmark	seconds						31		Castlemaine Group			Castlemaine Group
2047005	occ			80122	Thelxiope cf. palaeothalassia	species			Thelxiope palaeothalassia	Simonetta and Delle Cave 1975	species	463395	Middle Cambrian		506.5	497	89369	-112.037224	41.588333	US	Utah	Box Elder	based on nearby landmark	seconds			outcrop	SPECIFIC LOCATION: Miners Hollow, west side of the Wellsville Mountains, NE1/4 NE1/4 sec. 23, T10N, R2W, Brigham City 7.5' quad, Box Elder Co., Utah. LAT/LONG: estimated based on Miners Hollow, Utah.\r\nJA: switched coordinate to one based on township and range	FED	1204	Langston		Spence Shale	Langston		Spence Shale	group of beds	Glossopleura	trilobite									STRATIGRAPHIC RELATIONS: From the Spence Shale of the Langston Fm. Stratigraphic relations are not discussed in text. AGE: Middle Cambrian. Justification not stated in text. STRATIGRAPHIC POSITION: Unknown position within member.	SPECIFIC LITHOLOGY: Found in the lower fine-grained parts of multiple meter-scale mudstone to nodular wackestone-packstone packages. LITHIFICATION: Lithified, on the basis of figured specimens.\r\nJA: member described by Sumrall and Sprinkle 1999 as "brown to tan-weathering shale"
2047006	occ			215	Thelxiope palaeothalassia	species			Thelxiope palaeothalassia	Simonetta and Delle Cave 1975	species	463395	St Davids		506.5	497	83071	-116.48333	51.400002	CA	British Columbia		based on political unit	minutes				THEE Burgess Shale.		1204	Stephen			Stephen				Bathyuriscus - Elrathina										"Bathyuriscus-Elrathina zone, middle M. Camb."
2047007	occ			276453	Mollisonia sp	genus		species not entered	Mollisonia	Walcott 1912	genus	19082	Floian		477.1	471.3	93724	-34.420277	82.965553	GL	Peary Land		estimated from map	seconds			outcrop			1010	Bøggild Fjord Formation	Vølvedal Group		Bøggild Fjord Formation	Vølvedal Group		formation
2047008	occ			276454	Thelxiope spinosa	species	463398		Thelxiope spinosa	(Conway Morris and Robison 1988)	species	331612	Miaolingian	Drumian	506.5	500.5	93725	118.070831	35.134445	CN	Shandong Province		stated in text	seconds						1204	Zhangxia Formation		Panchegou Member	Zhangxia Formation		Panchegou Member	bed			Sikou section
2047009	occ			276454	Thelxiope tangi	species			Thelxiope tangi	Sun et al. 2022	species	517180	Miaolingian	Drumian	506.5	500.5	93725	118.070831	35.134445	CN	Shandong Province		stated in text	seconds						1204	Zhangxia Formation		Panchegou Member	Zhangxia Formation		Panchegou Member	bed			Sikou section
2047015	occ			276454	Mollisonia symmetrica	species			Mollisonia symmetrica	Walcott 1912	species	121051	Miaolingian	Drumian	506.5	500.5	93725	118.070831	35.134445	CN	Shandong Province		stated in text	seconds						1204	Zhangxia Formation		Panchegou Member	Zhangxia Formation		Panchegou Member	bed			Sikou section
2047018	occ			68083	Mollisonia sinica	species			Mollisonia sinica	Zhang et al. 2002	species	517181	Atdabanian		521	516	93726	102.584999	24.806944	CN	Yunnan		based on nearby landmark	seconds			local area	SPECIFIC LOCATION: "Haikou, Kunming, located about 50 km west of Chengjiang" (Shu et al. 1999a) shown on map as WNW of Chengjiang and SSW of Kunming, a few kilometers north of Meishucun, both of which are on the west coast of Dianchi Lake (Shu et al. 1999b). LAT/LONG: estimate based on Haikou, China.		1119	Yuanshan			Yuanshan			group of beds	Eoredlichia	trilobite									LITHOSTRATIGRAPHY: Formerly from the Yuanshan Mbr, Qiongzhusi Fm. Yuanshan is raised to formation rank in recent publications (Steiner 2005, 2007). Wade-Giles romanization of Qiongzhusi is Chiungchussu. AGE: Eoredlichia Zone. Refined to Atdabanian by A. Hendy (2/2009)	LITHOLOGY: Dark grey-green (yellow, when weathered), finely laminated mudstones, containing organic hash in great quantity. LITHIFICATION: Lithified, on the basis of figures.
2057849	occ			277901	Mollisonia <nov.>	genus			Mollisonia	Walcott 1912	genus	19082	Stage 4		514.5	506.5	94203	109.420197	28.416	CN	Hunan	Huayuan	based on nearby landmark	4				"12-m-thick quarry of the Balang Formation at the Renkupo section, Shilan Town, Huayuan County, western Hunan, China"		1118	Balang		3	Balang		3		Arthricocephalus chauveaui	trilobite	Renkupo									"greyish calcareous mudstone in the upper part of Member 3 of the Balang Formation (Fig. 1d). The fossiliferous horizon consists of alternating submillimetre- to centimetre-thick layers of pale, coarser-grained mudstone and dark, homogeneous mudstone"
					New taxon								Stage 10		491	486.85		-70.040707	47.365256
[truncated: 41 more columns]
